# Supplementary material for: Aortic Stenosis-Associated Cardiac Damage: A Comparison Between Patients Treated with Surgery and Transcatheter Aortic Valve Replacement
Source: J Clin Med. 2026 Mar 4;15(5):1961. doi: 10.3390/jcm15051961 (PMC12985492; doi:10.3390/jcm15051961)
Supplement: Supplementary file 1 [file jcm-15-01961-s001.zip]

Archive with 1 entries (1 files):
- jcm-4149241-supplementary.pdf
